# Supplementary material for: Clinical Validation Benchmark Dataset and Expert Performance Baseline for Colorectal Polyp Localization Methods
Source: J Imaging. 2023 Aug 22;9(9):167. doi: 10.3390/jimaging9090167 (PMC10532435; doi:10.3390/jimaging9090167)
Supplement: Supplementary file 1 [file jimaging-09-00167-s001.zip]

Archive with 1 entries (1 files):
- TableS1-Images metadata.xlsx
