# Supplementary material for: Clinical Validation Benchmark Dataset and Expert Performance Baseline for Colorectal Polyp Localization Methods
Source: J Imaging. 2023 Aug 22;9(9):167. doi: 10.3390/jimaging9090167 (PMC10532435; doi:10.3390/jimaging9090167)
Supplement: Supplementary file 1 [file jimaging-09-00167-s001.zip › TableS1-Images metadata.xlsx]

## Sheet: Sheet1
Image_ID	Ground Truth	Light Source	Number of polyps	Image Size	Video_ID	POLYP SIZE (mm)	PARIS CLASSIFICATION	NICE	PRELIMINAR DIAGNOSIS (Gastroenterologist)	LITERAL DIAGNOSIS (Pathologist)	HISTOLOGICAL STRATIFICATION
VP03_frame00007.png	non-polyp	WL	0	SD	1	N/A	N/A	N/A	N/A	N/A	N/A
VP03_frame00054.png	polyp	WL	1	SD	1	7	Protruded lesions: Ips	Type 2	Adenoma	Adenoma	No dysplasia
VP03_frame00066.png	non-polyp	WL	0	SD	1	N/A	N/A	N/A	N/A	N/A	N/A
VP03_frame02920.png	non-polyp	WL	0	HD	1	N/A	N/A	N/A	N/A	N/A	N/A
VP03_frame05192.png	non-polyp	WL	0	HD	1	N/A	N/A	N/A	N/A	N/A	N/A
VP03_frame06968.png	non-polyp	NBI	0	HD	1	N/A	N/A	N/A	N/A	N/A	N/A
VP03_frame07048.png	non-polyp	WL	0	HD	1	N/A	N/A	N/A	N/A	N/A	N/A
VP03_frame07214.png	non-polyp	Wl	0	HD	1	N/A	N/A	N/A	N/A	N/A	N/A
VP03_frame07750.png	non-polyp	WL	0	HD	1	N/A	N/A	N/A	N/A	N/A	N/A
VP04_frame00125.png	polyp	NBI	1	SD	2	2	Flat elevated lesions:0-lla/c	Type 2	Adenoma	Adenoma	No dysplasia
VP04_frame00382.png	polyp	WL	1	SD	2	3	Flat elevated lesions:0-lla/c	Type 2	Adenoma	Adenoma	No dysplasia
VP04_frame01349.png	non-polyp	NBI	0	HD	2	N/A	N/A	N/A	N/A	N/A	N/A
VP04_frame01573.png	non-polyp	WL	0	HD	2	N/A	N/A	N/A	N/A	N/A	N/A
VP04_frame04549.png	polyp	WL	1	HD	2	2	Flat elevated lesions:0-lla/c	Type 2	Adenoma	Adenoma	No dysplasia
VP04_frame09671.png	non-polyp	WL	0	HD	2	N/A	N/A	N/A	N/A	N/A	N/A
VP04_frame10720.png	non-polyp	WL	0	HD	2	N/A	N/A	N/A	N/A	N/A	N/A
VP04_frame11004.png	non-polyp	WL	0	HD	2	N/A	N/A	N/A	N/A	N/A	N/A
VP04_frame12050.png	non-polyp	WL	0	HD	2	N/A	N/A	N/A	N/A	N/A	N/A
VP04_frame12622.png	non-polyp	WL	0	HD	2	N/A	N/A	N/A	N/A	N/A	N/A
VP04_frame13277.png	non-polyp	NBI	0	HD	2	N/A	N/A	N/A	N/A	N/A	N/A
VP04_frame13844.png	non-polyp	WL	0	HD	2	N/A	N/A	N/A	N/A	N/A	N/A
VP04_frame14081.png	polyp	WL	1	HD	2	3	Flat elevated lesions:0-lla/c	Type 2	Adenoma	Adenoma	No dysplasia
VP07_frame01510.png	non-polyp	WL	0	HD	3	N/A	N/A	N/A	N/A	N/A	N/A
VP07_frame01909.png	non-polyp	NBI	0	HD	3	N/A	N/A	N/A	N/A	N/A	N/A
VP07_frame02805.png	non-polyp	WL	0	HD	3	N/A	N/A	N/A	N/A	N/A	N/A
VP07_frame05145.png	non-polyp	WL	0	HD	3	N/A	N/A	N/A	N/A	N/A	N/A
VP07_frame07476.png	polyp	WL	1	HD	3	3	Protruded lesions: Is	Type 1	Hyperplasia	Hyperplasia	Hyperplasia
VP07_frame07819.png	polyp	WL	1	HD	3	3	Protruded lesions: Is	Type 1	Hyperplasia	Hyperplasia	Hyperplasia
VP07_frame08100.png	polyp	NBI	2	HD	3	3	Protruded lesions: Is	Type 1	Hyperplasia	Hyperplasia	Hyperplasia
VP07_frame11242.png	non-polyp	WL	0	HD	3	N/A	N/A	N/A	N/A	N/A	N/A
VP07_frame12208.png	non-polyp	WL	0	HD	3	N/A	N/A	N/A	N/A	N/A	N/A
VP07_frame14778.png	polyp	WL	1	HD	3	3	Protruded lesions: Is	Type 1	Hyperplasia	Hyperplasia	Hyperplasia
VP07_frame22079.png	non-polyp	WL	0	HD	3	N/A	N/A	N/A	N/A	N/A	N/A
VP07_frame23050.png	polyp	WL	2	HD	3	3	Protruded lesions: Is	Type 1	Hyperplasia	Hyperplasia	Hyperplasia
VP09_frame00070.png	non-polyp	WL	0	HD	4	N/A	N/A	N/A	N/A	N/A	N/A
VP09_frame00568.png	non-polyp	WL	0	HD	4	N/A	N/A	N/A	N/A	N/A	N/A
VP09_frame00845.png	polyp	WL	1	SD	4	7	Protruded lesions: Ip	Type 2	Adenoma	Adenoma	Low grade dysplasia
VP09_frame01282.png	non-polyp	WL	0	HD	4	N/A	N/A	N/A	N/A	N/A	N/A
VP09_frame02181.png	non-polyp	WL	0	HD	4	N/A	N/A	N/A	N/A	N/A	N/A
VP09_frame04412.png	polyp	WL	1	HD	4	7	Protruded lesions: Ip	Type 2	Adenoma	Adenoma	Low grade dysplasia
VP09_frame06545.png	non-polyp	WL	0	HD	4	N/A	N/A	N/A	N/A	N/A	N/A
VP09_frame06887.png	non-polyp	WL	0	HD	5	N/A	N/A	N/A	N/A	N/A	N/A
VP12_frame00034.png	polyp	WL	1	SD	5	2	Flat elevated lesions: 0-lla	Type 1	Hyperplasia	Hyperplasia	Hyperplasia
VP12_frame00374.png	polyp	NBI	1	SD	5	2	Flat elevated lesions: 0-lla	Type 1	Hyperplasia	Hyperplasia	Hyperplasia
VP12_frame01204.png	non-polyp	NBI	0	HD	5	N/A	N/A	N/A	N/A	N/A	N/A
VP12_frame03733.png	non-polyp	WL	0	HD	5	N/A	N/A	N/A	N/A	N/A	N/A
VP12_frame04578.png	polyp	WL	1	HD	5	2	Flat elevated lesions: 0-lla	Type 1	Hyperplasia	Hyperplasia	Hyperplasia
VP12_frame04629.png	non-polyp	WL	0	HD	5	N/A	N/A	N/A	N/A	N/A	N/A
VP12_frame05929.png	non-polyp	NBI	0	HD	5	N/A	N/A	N/A	N/A	N/A	N/A
VP12_frame06098.png	polyp	NBI	1	HD	5	2	Flat elevated lesions: 0-lla	Type 1	Hyperplasia	Hyperplasia	Hyperplasia
VP12_frame10237.png	non-polyp	WL	0	HD	5	N/A	N/A	N/A	N/A	N/A	N/A
VP12_frame11472.png	non-polyp	WL	0	HD	5	N/A	N/A	N/A	N/A	N/A	N/A
VP12_frame12934.png	non-polyp	WL	0	HD	5	N/A	N/A	N/A	N/A	N/A	N/A
VP12_frame15977.png	non-polyp	WL	0	HD	5	N/A	N/A	N/A	N/A	N/A	N/A
VP12_frame16743.png	non-polyp	WL	0	HD	5	N/A	N/A	N/A	N/A	N/A	N/A
VP14_frame00325.png	polyp	WL	1	SD	6	2	Flat elevated lesions: 0-lla	Type 1	Hyperplasia	Hyperplasia	Hyperplasia
VP24_frame00550.png	non-polyp	WL	0	SD	7	N/A	N/A	N/A	N/A	N/A	N/A
VP24_frame00796.png	non-polyp	WL	0	HD	7	N/A	N/A	N/A	N/A	N/A	N/A
VP24_frame01407.png	non-polyp	WL	0	SD	7	N/A	N/A	N/A	N/A	N/A	N/A
VP24_frame02071.png	non-polyp	WL	0	HD	7	N/A	N/A	N/A	N/A	N/A	N/A
VP24_frame04939.png	non-polyp	WL	0	HD	7	N/A	N/A	N/A	N/A	N/A	N/A
VP24_frame07405.png	non-polyp	WL	0	HD	7	N/A	N/A	N/A	N/A	N/A	N/A
VP24_frame10884.png	polyp	WL	1	HD	7	4	Flat lesions: 0-llb	Type 1	Hyperplasia	Hyperplasia	No dysplasia
VP24_frame11237.png	non-polyp	NBI	0	HD	7	N/A	N/A	N/A	N/A	N/A	N/A
VP24_frame12144.png	polyp	WL	1	HD	7	4	Flat lesions: 0-llb	Type 1	Hyperplasia	Hyperplasia	No dysplasia
